# Supplementary material for: PASMVS: A perfectly accurate, synthetic, path-traced dataset featuring specular material properties for multi-view stereopsis training and reconstruction applications
Source: Data Brief. 2020 Aug 24;32:106219. doi: 10.1016/j.dib.2020.106219 (PMC7474405; doi:10.1016/j.dib.2020.106219)
Supplement: Supplementary file 1 [file mmc1.xml]

<?xml version="1.0" encoding="utf-8" standalone="no"?>
<data>
  <datasets>
    <author>andre@broekmail.com;u13025059@tuks.co.za</author>
    <type>1</type>
    <dataset>
      <name>PASMVS: a dataset for multi-view stereopsis training and reconstruction applications</name>
      <caption />
      <description>A large collection of synthetic, path-traced renderings for use in multi-view stereopsis and 3D reconstruction applications. The material properties are primarily non-Lambertian (reflective metals). Ground truth depth maps, model geometry, object masks and camera extrinsic and intrinsic data is provided together with the rendered images. A total of 18000 samples are provided (45 camera views for 400 scenes), varying the illumination, geometry models, materials properties and camera focal length.</description>
      <filetype>
        <name />
      </filetype>
      <filesize />
      <source>0</source>
      <sourcename>Original Data</sourcename>
      <access>
        <type>1</type>
        <name>Data available in data repository</name>
        <reponame>Mendeley Data</reponame>
        <PersistentId>10.17632/fhzfnwsnzf.2</PersistentId>
        <deeplinkurl>https://data.mendeley.com/datasets/fhzfnwsnzf/2</deeplinkurl>
      </access>
    </dataset>
  </datasets>
</data>
